# Supplementary material for: Nucleosome breathing and remodeling constrain CRISPR-Cas9 function
Source: eLife. 2016 Apr 28;5:e13450. doi: 10.7554/eLife.13450 (PMC4880442; doi:10.7554/eLife.13450)
Supplement: Figure 2—source data 6. — DOI: http://dx.doi.org/10.7554/eLife.13450.027 [file elife-13450-fig2-data6.zip]

Archive with 1 entries (1 files):
- Figure_2Source_Data_6.jpg
